# Supplementary material for: Overlap matrix completion for predicting drug-associated indications
Source: PLoS Comput Biol. 2019 Dec 23;15(12):e1007541. doi: 10.1371/journal.pcbi.1007541 (PMC6946175; doi:10.1371/journal.pcbi.1007541)
Supplement: S3 Table — (XLSX) [file pcbi.1007541.s009.xlsx]

## Sheet: Sheet1
Drug IDs(DrugBank)	DB00007	DB00010	DB00014	DB00017	DB00035	DB00067	DB00091	DB00104	DB00114	DB00115	DB00122	DB00125	DB00126	DB00131	DB00136	DB00140	DB00153	DB00160	DB00162	DB00163	DB00165	DB00167	DB00169	DB00175	DB00176	DB00177	DB00178	DB00179	DB00180	DB00181	DB00182	DB00186	DB00187	DB00188	DB00190	DB00191	DB00193	DB00195	DB00199	DB00201	DB00203	DB00204	DB00206	DB00208	DB00210	DB00211	DB00213	DB00214	DB00215
Disease IDs(OMIM)	D192000	D131200	D192000	D102500	D143465	D600808	D188030	D146110	D261515	D254500	D133690	D115300	D230450	D601367	D241519	D608088	D277460	D217200	D145100	D168100	D248190	D182830	D277440	D125310	D131300	D146255	D179600	D604416	D210050	D102300	D264120	D164230	D110100	D256700	D605055	D143465	D168100	D137760	D184700	D607850	D608622	D179600	D146255	D601367	D148000	D110100	D304790	D256370	D252320
	D184700	D184700	D600082	D254500	D167870	D600631	D181000	D304790	D248190	D236000	D150600	D605021	D231900	D212110	D259660	D157300	D166710	D308350	D241519	D160750	D127350	D137580	D602080	D608320	D252320	D145500	D608320	D308205	D233810	D165199	D136200	D131300	D157700	D268220	D104300	D608088	D165199	D601682	D131200	D165720	D188030	D115195	D179600	D540000	D145200	D190300	D226150	D203700	D137580
	D200170	D192000	D150699	D166300	D227300	D134430	D160300	D125700	D127350	D254400	D175100	D604278	D266120	D176800	D166710	D140600	D166300	D605021	D151590	D600082	D608105	D300494	D167320	D144650	D607499	D179600	D125310	D125600	D191390	D160750	D303110	D601042	D137750	D276300	D165199	D136200	D125320	D110100	D192000	D208230	D137750	D608622	D145500	D125310	D147530	D167870	D161900	D210050	D181500
	D102500	D150699	D604416	D606842	D134500	D102500	D208920	D304900	D608105	D137215	D254200	D188050	D115300	D608622	D608622	D147530	D266600	D206200	D145200	D601042	D147480	D103780	D241519	D540000	D143465	D178600	D600351	D311360	D603165	D200170	D601665	D102100	D146255	D246300	D107550	D167870	D144110	D157700	D607554	D143465	D146255	D190300	D178600	D178600	D145100	D171300	D264120	D143880	D300494
	D146110	D175510	D102500	D102400	D134520	D125852	D233810	D600496	D308350	D267730	D145590	D608033	D227300	D152700	D266600	D156000	D161900	D239350	D277460	D277440	D243200	D131300	D191390	D188050	D181500	D137750	D215140	D150600	D166760	D145600	D167870	D156000	D179600	D236000	D147530	D147540	D168600	D146255	D208550	D607459	D109350	D107320	D215140	D273800	D184700	D131300	D157950	D179600	D607499
	D147530	D102500	D175510	D605839	D134510	D239350	D157950	D144650	D147480	D151400	D103100	D132090	D134500	D184700	D161900	D258360	D102500	D212140	D277440	D168600	D189800	D145590	D148000	D107320	D103780	D215140	D166300	D147530	D266600	D238800	D147530	D254800	D190300	D143880	D128101	D131300	D143465	D190300	D233810	D608088	D145500	D157700	D600351	D155100	D182000	D145590	D608320	D125700	D145590
	D114480	D137400	D215470	D276300	D147530	D608622	D266600	D606842	D102100	D600263	D252320	D308350	D277350	D178600	D166300	D208550	D608622	D276300	D182000	D606798	D102100	D212350	D259660	D260480	D607554	D600351	D602522	D215470	D125600	D157300	D600631	D254770	D607554	D194070	D171300	D607499	D608088	D607554	D603165	D300125	D608320	D161900	D208300	D231200	D254400	D608088	D190300	D310468	D143465
	D311360	D304900	D137215	D150600	D252320	D166710	D126200	D166710	D243200	D223350	D157300	D218800	D103780	D145500	D606703	D158280	D102400	D230800	D206200	D113610	D604827	D212130	D146255	D189800	D600631	D208300	D145500	D114480	D151590	D154276	D600808	D181500	D171300	D167320	D158280	D107650	D167870	D179600	D137400	D133690	D137760	D260570	D137750	D181500	D131200	D161900	D191800	D602522	D127750
	D215470	D601518	D311360	D125700	D102500	D263800	D252320	D275000	D104130	D144700	D153880	D217200	D241519	D107320	D200170	D147540	D604416	D157950	D220120	D104130	D300491	D164230	D192000	D233810	D600808	D110100	D208300	D137215	D146850	D217150	D300494	D607499	D178600	D137800	D144110	D308350	D164230	D145500	D125600	D200170	D188050	D157300	D256370	D161900	D140600	D147530	D166760	D102500	D212350
	D109200	D106400	D184700	D146255	D239350	D208300	D125310	D608320	D604827	D109100	D308205	D261515	D220120	D115195	D230450	D166760	D115300	D220120	D148000	D218200	D607628	D208750	D277460	D104300	D264120	D256370	D241519	D276300	D147540	D104130	D171300	D147530	D145500	D602080	D601042	D165199	D131300	D171300	D106400	D150600	D601682	D140850	D143100	D188030	D276300	D608622	D137400	D304790	D212130
	D137215	D125600	D146110	D114480	D263800	D606842	D140300	D604416	D267740	D161900	D133600	D212140	D145500	D179600	D102500	D601042	D310468	D133239	D147480	D147530	D156000	D167870	D143880	D608583	D608583	D157700	D137750	D600807	D109100	D181000	D107650	D103780	D601682	D259500	D254800	D147530	D252320	D300125	D608583	D208550	D179600	D110100	D137580	D107320	D607850	D137760	D260570	D102400	D156190
	D605839	D166760	D241100	D146110	D602522	D146110	D107320	D125851	D300491	D178600	D102300	D311360	D170900	D608583	D266120	D150600	D109100	D277440	D136200	D206200	D267740	D212112	D215470	D145500	D189600	D601682	D178600	D184700	D133600	D143465	D146500	D157700	D137760	D267730	D104130	D605021	D181500	D178600	D166760	D210050	D215140	D200170	D157700	D181460	D192000	D137750	D178600	D241519	D226000
	D157950	D125700	D114500	D277440	D125852	D161900	D223350	D109100	D208700	D276300	D254800	D277460	D263300	D247640	D231900	D300125	D179800	D134520	D601626	D102300	D208700	D226000	D606842	D145600	D182830	D137760	D277440	D114500	D278200	D252320	D600807	D128101	D608583	D601608	D126200	D304790	D607499	D155100	D215470	D126200	D601367	D171300	D166300	D168100	D165720	D164230	D140600	D601608	D208750
	D104130	D600263	D144700	D304900	D604416	D602522	D146255	D146255	D156000	D240400	D135550	D114580	D134510	D188050	D608320	D146500	D176800	D300125	D240400	D310468	D104130	D305300	D114480	D184700	D225755	D171300	D256370	D102500	D188030	D125310	D608622	D102300	D215140	D102500	D190400	D300125	D102100	D608583	D600082	D600807	D157700	D540000	D110100	D168600	D106400	D147540	D200170	D277440	D165150
	D179600	D600082	D605839	D208300	D161900	D134500	D133600	D175510	D607628	D246470	D157950	D608217	D277460	D151400	D605055	D136200	D602522	D115300	D604416	D146255	D600131	D308350	D150600	D154276	D260970	D607554	D110100	D208550	D223350	D144110	D208550	D143465	D600351	D102400	D127750	D164230	D601042	D273800	D254200	D160750	D256370	D601367	D143465	D264120	D151590	D254200	D237500	D145500	D212112
	D161900	D606842	D601608	D125852	D208300	D227300	D114580	D161900	D605021	D109800	D254770	D212050	D143500	D125310	D144010	D276300	D127350	D187950	D144010	D250790	D607631	D165199	D311360	D178600	D147530	D166300	D157700	D192000	D140600	D156000	D161900	D217200	D208300	D247640	D254770	D312910	D145590	D208300	D246300	D133600	D148000	D194200	D601682	D600807	D208230	D150600	D157300	D276300	D226150
	D310468	D215470	D276300	D600351	D125310	D604416	D151590	D125850	D189800	D230800	D175505	D143500	D146500	D260570	D310468	D161900	D608320	D107650	D215470	D190310	D607681	D127750	D131200	D607554	D115000	D104130	D601682	D210050	D604416	D137580	D137580	D146500	D140850	D605839	D607554	D190310	D128101	D146500	D150699	D107650	D236000	D208550	D137760	D260570	D601626	D601682	D107550	D104130	D305300
	D260570	D125852	D194070	D109100	D146110	D601665	D254400	D188050	D600131	D206200	D137580	D128101	D237500	D210050	D125320	D182830	D125310	D106400	D107650	D157300	D308350	D217200	D102400	D217150	D608033	D125851	D203700	D266600	D181000	D308350	D126200	D600808	D256370	D109543	D161900	D146255	D605055	D231200	D252320	D601042	D155100	D300125	D607554	D145590	D125600	D189600	D121201	D167320	D300232
	D144110	D161900	D109200	D203700	D266120	D143465	D109100	D131200	D607631	D247640	D246400	D153880	D212140	D212130	D104300	D252320	D192000	D134510	D125600	D174800	D607682	D181500	D184700	D241519	D254770	D600496	D607554	D168100	D276300	D168100	D252320	D600631	D210050	D166300	D143100	D217200	D140600	D147540	D134750	D601367	D208300	D165199	D146500	D601665	D607459	D144110	D175505	D125310	D606798
	D600263	D208550	D174800	D304790	D166710	D146255	D104130	D143880	D607681	D140850	D605055	D114550	D310468	D607554	D115300	D103780	D215140	D191800	D179830	D260570	D605055	D605021	D605839	D277460	D225740	D608320	D137760	D182000	D152700	D540000	D607554	D607225	D115000	D161900	D190310	D125853	D190400	D140850	D175510	D178600	D166300	D270960	D300125	D254500	D137400	D140850	D144110	D243200	D600808
	D144700	D311360	D270960	D208920	D606842	D125310	D150600	D260570	D132100	D115645	D263800	D264120	D179830	D212140	D602522	D608622	D261515	D249100	D102100	D601608	D605021	D102300	D166300	D607225	D156190	D125850	D171300	D131200	D173200	D605021	D143100	D190400	D608320	D109100	D143465	D277350	D137580	D190310	D601626	D147540	D110100	D600807	D157950	D608622	D311360	D115000	D608622	D600496	D600631
	D137400	D176807	D606842	D266600	D150699	D134520	D601608	D236000	D125320	D188050	D104300	D300491	D218800	D236000	D125310	D601608	D184700	D277350	D600803	D144110	D181500	D133239	D604416	D603165	D254800	D137580	D277460	D125320	D148100	D608105	D601042	D254200	D143465	D170900	D102100	D166300	D254800	D215140	D102500	D125310	D231200	D167870	D127750	D600263	D600263	D608583	D179600	D147480	D259050
	D246470	D166710	D166710	D161900	D127350	D134510	D208550	D103780	D132090	D205700	D106400	D143880	D261515	D276300	D220120	D164230	D131300	D263300	D212140	D312910	D115000	D134520	D125700	D188030	D145590	D125853	D210050	D166760	D114580	D606798	D110100	D143100	D300125	D188470	D226150	D310468	D254770	D210050	D311360	D165199	D600351	D125310	D190310	D208550	D215470	D200170	D133239	D259660	D189600
	D601608	D608622	D259500	D175510	D231200	D167870	D148100	D266600	D605055	D148000	D102100	D312910	D247200	D150600	D261515	D225740	D240400	D147530	D266600	D181500	D600351	D300125	D104130	D146255	D300232	D157950	D310468	D270960	D144010	D107650	D147540	D145590	D166300	D166710	D255900	D156000	D200170	D600807	D145200	D540000	D276300	D310468	D600082	D114580	D166760	D190310	D191390	D125850	D147530
	D600351	D601626	D109800	D181000	D608622	D602080	D161900	D608622	D181500	D109350	D608088	D121201	D230800	D115000	D263800	D608033	D125600	D247200	D261515	D241519	D144650	D605055	D254500	D238800	D259050	D125310	D259660	D277460	D600351	D217200	D144110	D165720	D190310	D181460	D119500	D267740	D103780	D115000	D115000	D188050	D273800	D192200	D190300	D217200	D102500	D600082	D158280	D254500	D254800
	D270960	D145200	D155600	D151590	D146255	D247200	D230800	D184700	D165199	D246400	D246470	D241519	D223350	D157300	D277350	D225755	D300232	D212350	D146500	D144010	D132100	D212140	D258360	D152700	D165150	D147530	D200170	D161900	D153880	D601367	D600634	D208230	D147530	D114480	D189600	D146500	D104130	D208550	D151590	D156000	D540000	D217200	D182830	D220120	D150699	D607554	D110100	D125853	D146500
	D114500	D146255	D109100	D604416	D109800	D215140	D173200	D140300	D600351	D194200	D600082	D206200	D249100	D212112	D240400	D188050	D259050	D240400	D189800	D205700	D165199	D259500	D151400	D604416	D161900	D608583	D143880	D147540	D304790	D190300	D608088	D126200	D155100	D601626	D606703	D268320	D157300	D600351	D266600	D158280	D310468	D104130	D104130	D143465	D175510	D133690	D604416	D604416	D113610
	D151590	D104130	D600351	D247640	D145600	D600351	D145590	D150699	D607682	D109543	D119500	D134500	D607685	D125853	D146500	D133600	D148000	D300232	D125850	D115300	D190310	D106400	D208550	D150600	D102100	D600082	D137580	D131300	D165199	D607459	D164230	D150600	D144650	D151400	D146500	D168100	D607554	D256370	D304790	D144110	D140850	D226000	D171300	D115000	D161900	D607459	D144700	D153880	D156000
	D215140	D600631	D200170	D205700	D248190	D145600	D181460	D146850	D608033	D277460	D109350	D277350	D184700	D305300	D109100	D260970	D600263	D134500	D166710	D115195	D132090	D227300	D254200	D601042	D604416	D190300	D608583	D146500	D104130	D167870	D157700	D607850	D273800	D182280	D608622	D135550	D208230	D226150	D147530	D102100	D230800	D600082	D608583	D303110	D601518	D143100	D175510	D125851	D218200
	D241100	D600808	D157300	D210050	D310468	D143880	D205700	D189800	D121201	D601367	D107320	D276300	D205700	D226000	D212140	D247200	D125700	D275000	D264120	D147540	D121201	D134510	D160300	D125600	D104130	D181460	D168100	D165720	D608320	D171300	D102300	D132300	D600807	D133239	D210050	D158280	D156000	D103100	D161900	D135550	D125700	D304790	D203700	D236000	D115645	D143465	D217200	D146850	D165199
[truncated: 544 more columns]
